# Supplementary material for: Period1 mediates rhythmic metabolism of toxins by interacting with CYP2E1
Source: Cell Death Dis. 2021 Jan 12;12(1):76. doi: 10.1038/s41419-020-03343-7 (PMC7804260; doi:10.1038/s41419-020-03343-7)
Supplement: Supplementary file 5 — Supplentment Data [file 41419_2020_3343_MOESM5_ESM.xls]

## Sheet: 159782364572515545
KEGG Pathway Term ID	KEGG Pathway Term Desc	KEGG Pathway Term Level1	KEGG Pathway Term Level2	Term Candidate Gene Num	Total Candidate Gene Num	Term Gene Num	Total Gene Num	Rich Ratio	P value	Q value
3008	Ribosome biogenesis in eukaryotes	Genetic Information Processing	Translation	52	2048	88	8650	0.590909	9.95512e-13	2.9268e-10
380	Tryptophan metabolism	Metabolism	Amino acid metabolism	29	2048	48	8650	0.604167	5.47872e-08	1.61074e-05
4390	Hippo signaling pathway	Environmental Information Processing	Signal transduction	66	2048	159	8650	0.415094	3.86581e-07	0.000113655
3013	RNA transport	Genetic Information Processing	Translation	81	2048	211	8650	0.383886	9.74153e-07	0.000286401
4010	MAPK signaling pathway	Environmental Information Processing	Signal transduction	116	2048	332	8650	0.349398	1.54897e-06	0.000455396
4668	TNF signaling pathway	Environmental Information Processing	Signal transduction	58	2048	141	8650	0.411348	2.74615e-06	0.000807367
983	Drug metabolism - other enzymes	Metabolism	Xenobiotics biodegradation and metabolism	45	2048	101	8650	0.445545	2.8578e-06	0.000840194
1100	Metabolic pathways	Metabolism	Global and overview maps	422	2048	1497	8650	0.281897	4.98475e-06	0.00146552
280	Valine, leucine and isoleucine degradation	Metabolism	Amino acid metabolism	30	2048	59	8650	0.508475	5.10311e-06	0.00150032
4210	Apoptosis	Cellular Processes	Cell growth and death	60	2048	155	8650	0.387097	1.81103e-05	0.00532444
4391	Hippo signaling pathway - fly	Environmental Information Processing	Signal transduction	34	2048	75	8650	0.453333	2.9438e-05	0.00865477
1130	Biosynthesis of antibiotics	Metabolism	Global and overview maps	94	2048	275	8650	0.341818	4.05256e-05	0.0119145
480	Glutathione metabolism	Metabolism	Metabolism of other amino acids	36	2048	82	8650	0.439024	4.07176e-05	0.011971
830	Retinol metabolism	Metabolism	Metabolism of cofactors and vitamins	41	2048	99	8650	0.414141	6.4071e-05	0.0188369
900	Terpenoid backbone biosynthesis	Metabolism	Metabolism of terpenoids and polyketides	16	2048	27	8650	0.592593	7.8551e-05	0.023094
310	Lysine degradation	Metabolism	Amino acid metabolism	32	2048	72	8650	0.444444	8.05542e-05	0.0236829
4722	Neurotrophin signaling pathway	Organismal Systems	Nervous system	51	2048	133	8650	0.383459	9.99607e-05	0.0293884
4392	Hippo signaling pathway - multiple species	Environmental Information Processing	Signal transduction	16	2048	28	8650	0.571429	0.00014315	0.042086
410	beta-Alanine metabolism	Metabolism	Metabolism of other amino acids	19	2048	36	8650	0.527778	0.000146115	0.0429577
910	Nitrogen metabolism	Metabolism	Energy metabolism	13	2048	21	8650	0.619048	0.000203699	0.0598876
100	Steroid biosynthesis	Metabolism	Lipid metabolism	12	2048	19	8650	0.631579	0.000276485	0.0812865
982	Drug metabolism - cytochrome P450	Metabolism	Xenobiotics biodegradation and metabolism	31	2048	74	8650	0.418919	0.000380548	0.111881
260	Glycine, serine and threonine metabolism	Metabolism	Amino acid metabolism	21	2048	45	8650	0.466667	0.000599734	0.176322
4012	ErbB signaling pathway	Environmental Information Processing	Signal transduction	37	2048	95	8650	0.389474	0.000608734	0.178968
4380	Osteoclast differentiation	Organismal Systems	Development	50	2048	139	8650	0.359712	0.000685346	0.201492
980	Metabolism of xenobiotics by cytochrome P450	Metabolism	Xenobiotics biodegradation and metabolism	31	2048	77	8650	0.402597	0.000858849	0.252502
650	Butanoate metabolism	Metabolism	Carbohydrate metabolism	15	2048	29	8650	0.517241	0.000963444	0.283253
3015	mRNA surveillance pathway	Genetic Information Processing	Translation	44	2048	121	8650	0.363636	0.00108483	0.31894
640	Propanoate metabolism	Metabolism	Carbohydrate metabolism	17	2048	35	8650	0.485714	0.00112534	0.330849
4657	IL-17 signaling pathway	Organismal Systems	Immune system	40	2048	108	8650	0.37037	0.00119725	0.351993
4064	NF-kappa B signaling pathway	Environmental Information Processing	Signal transduction	44	2048	122	8650	0.360656	0.0013151	0.386638
1110	Biosynthesis of secondary metabolites	Metabolism	Global and overview maps	140	2048	474	8650	0.295359	0.00149703	0.440126
250	Alanine, aspartate and glutamate metabolism	Metabolism	Amino acid metabolism	20	2048	45	8650	0.444444	0.00170487	0.501232
4910	Insulin signaling pathway	Organismal Systems	Endocrine system	54	2048	159	8650	0.339623	0.00197096	0.579464
4013	MAPK signaling pathway - fly	Environmental Information Processing	Signal transduction	33	2048	87	8650	0.37931	0.00197328	0.580143
330	Arginine and proline metabolism	Metabolism	Amino acid metabolism	26	2048	66	8650	0.393939	0.00312	0.91728
4122	Sulfur relay system	Genetic Information Processing	Folding, sorting and degradation	6	2048	8	8650	0.75	0.00312363	0.918348
362	Benzoate degradation	Metabolism	Xenobiotics biodegradation and metabolism	4	2048	4	8650	1	0.00313533	0.921788
4071	Sphingolipid signaling pathway	Environmental Information Processing	Signal transduction	48	2048	141	8650	0.340426	0.00322668	0.948644
4151	PI3K-Akt signaling pathway	Environmental Information Processing	Signal transduction	119	2048	403	8650	0.295285	0.00332326	0.977038
10	Glycolysis / Gluconeogenesis	Metabolism	Carbohydrate metabolism	23	2048	90	8650	0.255556	0.375897	1
20	Citrate cycle (TCA cycle)	Metabolism	Carbohydrate metabolism	4	2048	35	8650	0.114286	0.97951	1
30	Pentose phosphate pathway	Metabolism	Carbohydrate metabolism	9	2048	40	8650	0.225	0.630101	1
40	Pentose and glucuronate interconversions	Metabolism	Carbohydrate metabolism	13	2048	42	8650	0.309524	0.174831	1
51	Fructose and mannose metabolism	Metabolism	Carbohydrate metabolism	10	2048	42	8650	0.238095	0.551642	1
52	Galactose metabolism	Metabolism	Carbohydrate metabolism	12	2048	39	8650	0.307692	0.193549	1
53	Ascorbate and aldarate metabolism	Metabolism	Carbohydrate metabolism	13	2048	27	8650	0.481481	0.00469336	1
61	Fatty acid biosynthesis	Metabolism	Lipid metabolism	4	2048	15	8650	0.266667	0.490332	1
62	Fatty acid elongation	Metabolism	Lipid metabolism	11	2048	40	8650	0.275	0.340553	1
71	Fatty acid degradation	Metabolism	Lipid metabolism	21	2048	57	8650	0.368421	0.0174102	1
72	Synthesis and degradation of ketone bodies	Metabolism	Lipid metabolism	7	2048	12	8650	0.583333	0.0104152	1
73	Cutin, suberine and wax biosynthesis	Metabolism	Lipid metabolism	1	2048	2	8650	0.5	0.41749	1
120	Primary bile acid biosynthesis	Metabolism	Lipid metabolism	9	2048	16	8650	0.5625	0.00504145	1
130	Ubiquinone and other terpenoid-quinone biosynthesis	Metabolism	Metabolism of cofactors and vitamins	4	2048	14	8650	0.285714	0.431719	1
140	Steroid hormone biosynthesis	Metabolism	Lipid metabolism	31	2048	97	8650	0.319588	0.0383198	1
190	Oxidative phosphorylation	Metabolism	Energy metabolism	11	2048	147	8650	0.0748299	1	1
220	Arginine biosynthesis	Metabolism	Amino acid metabolism	8	2048	25	8650	0.32	0.222689	1
230	Purine metabolism	Metabolism	Nucleotide metabolism	53	2048	192	8650	0.276042	0.11446	1
232	Caffeine metabolism	Metabolism	Biosynthesis of other secondary metabolites	3	2048	6	8650	0.5	0.148989	1
240	Pyrimidine metabolism	Metabolism	Nucleotide metabolism	36	2048	109	8650	0.330275	0.0163156	1
254	Aflatoxin biosynthesis	Metabolism	Biosynthesis of other secondary metabolites	2	2048	3	8650	0.666667	0.141593	1
261	Monobactam biosynthesis	Metabolism	Biosynthesis of other secondary metabolites	1	2048	2	8650	0.5	0.41749	1
270	Cysteine and methionine metabolism	Metabolism	Amino acid metabolism	20	2048	57	8650	0.350877	0.0341423	1
281	Geraniol degradation	Metabolism	Metabolism of terpenoids and polyketides	1	2048	3	8650	0.333333	0.555439	1
300	Lysine biosynthesis	Metabolism	Amino acid metabolism	1	2048	1	8650	1	0.236763	1
340	Histidine metabolism	Metabolism	Amino acid metabolism	13	2048	28	8650	0.464286	0.00688935	1
350	Tyrosine metabolism	Metabolism	Amino acid metabolism	18	2048	46	8650	0.391304	0.0138277	1
360	Phenylalanine metabolism	Metabolism	Amino acid metabolism	12	2048	26	8650	0.461538	0.00986035	1
361	Chlorocyclohexane and chlorobenzene degradation	Metabolism	Xenobiotics biodegradation and metabolism	1	2048	1	8650	1	0.236763	1
364	Fluorobenzoate degradation	Metabolism	Xenobiotics biodegradation and metabolism	1	2048	1	8650	1	0.236763	1
400	Phenylalanine, tyrosine and tryptophan biosynthesis	Metabolism	Amino acid metabolism	3	2048	9	8650	0.333333	0.362247	1
401	Novobiocin biosynthesis	Metabolism	Biosynthesis of other secondary metabolites	1	2048	1	8650	1	0.236763	1
430	Taurine and hypotaurine metabolism	Metabolism	Metabolism of other amino acids	4	2048	13	8650	0.307692	0.371386	1
440	Phosphonate and phosphinate metabolism	Metabolism	Metabolism of other amino acids	1	2048	6	8650	0.166667	0.802429	1
450	Selenocompound metabolism	Metabolism	Metabolism of other amino acids	6	2048	17	8650	0.352941	0.195467	1
460	Cyanoamino acid metabolism	Metabolism	Metabolism of other amino acids	2	2048	6	8650	0.333333	0.434421	1
471	D-Glutamine and D-glutamate metabolism	Metabolism	Metabolism of other amino acids	3	2048	5	8650	0.6	0.0899906	1
500	Starch and sucrose metabolism	Metabolism	Carbohydrate metabolism	11	2048	40	8650	0.275	0.340553	1
510	N-Glycan biosynthesis	Metabolism	Glycan biosynthesis and metabolism	7	2048	51	8650	0.137255	0.973511	1
512	Mucin type O-glycan biosynthesis	Metabolism	Glycan biosynthesis and metabolism	5	2048	28	8650	0.178571	0.827645	1
513	Various types of N-glycan biosynthesis	Metabolism	Glycan biosynthesis and metabolism	6	2048	42	8650	0.142857	0.954148	1
514	Other types of O-glycan biosynthesis	Metabolism	Glycan biosynthesis and metabolism	6	2048	23	8650	0.26087	0.471878	1
515	Mannose type O-glycan biosynthesis	Metabolism	Glycan biosynthesis and metabolism	5	2048	24	8650	0.208333	0.704373	1
520	Amino sugar and nucleotide sugar metabolism	Metabolism	Carbohydrate metabolism	12	2048	56	8650	0.214286	0.703567	1
521	Streptomycin biosynthesis	Metabolism	Biosynthesis of other secondary metabolites	3	2048	13	8650	0.230769	0.626199	1
524	Neomycin, kanamycin and gentamicin biosynthesis	Metabolism	Biosynthesis of other secondary metabolites	1	2048	6	8650	0.166667	0.802429	1
531	Glycosaminoglycan degradation	Metabolism	Glycan biosynthesis and metabolism	3	2048	22	8650	0.136364	0.921485	1
532	Glycosaminoglycan biosynthesis - chondroitin sulfate / dermatan sulfate	Metabolism	Glycan biosynthesis and metabolism	7	2048	21	8650	0.333333	0.211038	1
533	Glycosaminoglycan biosynthesis - keratan sulfate	Metabolism	Glycan biosynthesis and metabolism	2	2048	14	8650	0.142857	0.878581	1
534	Glycosaminoglycan biosynthesis - heparan sulfate / heparin	Metabolism	Glycan biosynthesis and metabolism	4	2048	24	8650	0.166667	0.854652	1
561	Glycerolipid metabolism	Metabolism	Lipid metabolism	20	2048	77	8650	0.25974	0.358673	1
562	Inositol phosphate metabolism	Metabolism	Carbohydrate metabolism	18	2048	78	8650	0.230769	0.593588	1
563	Glycosylphosphatidylinositol (GPI)-anchor biosynthesis	Metabolism	Glycan biosynthesis and metabolism	4	2048	28	8650	0.142857	0.925786	1
564	Glycerophospholipid metabolism	Metabolism	Lipid metabolism	23	2048	114	8650	0.201754	0.840467	1
565	Ether lipid metabolism	Metabolism	Lipid metabolism	14	2048	52	8650	0.269231	0.339989	1
590	Arachidonic acid metabolism	Metabolism	Lipid metabolism	26	2048	96	8650	0.270833	0.24818	1
591	Linoleic acid metabolism	Metabolism	Lipid metabolism	17	2048	57	8650	0.298246	0.172793	1
592	alpha-Linolenic acid metabolism	Metabolism	Lipid metabolism	6	2048	28	8650	0.214286	0.681287	1
600	Sphingolipid metabolism	Metabolism	Lipid metabolism	16	2048	52	8650	0.307692	0.148644	1
601	Glycosphingolipid biosynthesis - lacto and neolacto series	Metabolism	Glycan biosynthesis and metabolism	7	2048	27	8650	0.259259	0.464625	1
603	Glycosphingolipid biosynthesis - globo and isoglobo series	Metabolism	Glycan biosynthesis and metabolism	6	2048	17	8650	0.352941	0.195467	1
620	Pyruvate metabolism	Metabolism	Carbohydrate metabolism	16	2048	44	8650	0.363636	0.0397929	1
623	Toluene degradation	Metabolism	Xenobiotics biodegradation and metabolism	1	2048	1	8650	1	0.236763	1
625	Chloroalkane and chloroalkene degradation	Metabolism	Xenobiotics biodegradation and metabolism	4	2048	5	8650	0.8	0.0127118	1
626	Naphthalene degradation	Metabolism	Xenobiotics biodegradation and metabolism	1	2048	1	8650	1	0.236763	1
627	Aminobenzoate degradation	Metabolism	Xenobiotics biodegradation and metabolism	2	2048	5	8650	0.4	0.339277	1
630	Glyoxylate and dicarboxylate metabolism	Metabolism	Carbohydrate metabolism	16	2048	35	8650	0.457143	0.0034226	1
633	Nitrotoluene degradation	Metabolism	Xenobiotics biodegradation and metabolism	1	2048	3	8650	0.333333	0.555439	1
643	Styrene degradation	Metabolism	Xenobiotics biodegradation and metabolism	3	2048	3	8650	1	0.0132573	1
660	C5-Branched dibasic acid metabolism	Metabolism	Carbohydrate metabolism	1	2048	1	8650	1	0.236763	1
670	One carbon pool by folate	Metabolism	Metabolism of cofactors and vitamins	9	2048	20	8650	0.45	0.0292953	1
680	Methane metabolism	Metabolism	Energy metabolism	12	2048	39	8650	0.307692	0.193549	1
710	Carbon fixation in photosynthetic organisms	Metabolism	Energy metabolism	6	2048	41	8650	0.146341	0.946297	1
720	Carbon fixation pathways in prokaryotes	Metabolism	Energy metabolism	8	2048	16	8650	0.5	0.0196164	1
730	Thiamine metabolism	Metabolism	Metabolism of cofactors and vitamins	1	2048	17	8650	0.0588235	0.989929	1
740	Riboflavin metabolism	Metabolism	Metabolism of cofactors and vitamins	1	2048	8	8650	0.125	0.884963	1
750	Vitamin B6 metabolism	Metabolism	Metabolism of cofactors and vitamins	2	2048	9	8650	0.222222	0.666868	1
760	Nicotinate and nicotinamide metabolism	Metabolism	Metabolism of cofactors and vitamins	8	2048	39	8650	0.205128	0.737068	1
770	Pantothenate and CoA biosynthesis	Metabolism	Metabolism of cofactors and vitamins	6	2048	18	8650	0.333333	0.238076	1
790	Folate biosynthesis	Metabolism	Metabolism of cofactors and vitamins	5	2048	30	8650	0.166667	0.871504	1
860	Porphyrin and chlorophyll metabolism	Metabolism	Metabolism of cofactors and vitamins	13	2048	42	8650	0.309524	0.174831	1
901	Indole alkaloid biosynthesis	Metabolism	Biosynthesis of other secondary metabolites	1	2048	1	8650	1	0.236763	1
903	Limonene and pinene degradation	Metabolism	Metabolism of terpenoids and polyketides	2	2048	3	8650	0.666667	0.141593	1
909	Sesquiterpenoid and triterpenoid biosynthesis	Metabolism	Metabolism of terpenoids and polyketides	1	2048	2	8650	0.5	0.41749	1
920	Sulfur metabolism	Metabolism	Energy metabolism	6	2048	9	8650	0.666667	0.00749358	1
930	Caprolactam degradation	Metabolism	Xenobiotics biodegradation and metabolism	4	2048	6	8650	0.666667	0.0309923	1
950	Isoquinoline alkaloid biosynthesis	Metabolism	Biosynthesis of other secondary metabolites	7	2048	15	8650	0.466667	0.0431604	1
960	Tropane, piperidine and pyridine alkaloid biosynthesis	Metabolism	Biosynthesis of other secondary metabolites	3	2048	6	8650	0.5	0.148989	1
965	Betalain biosynthesis	Metabolism	Biosynthesis of other secondary metabolites	1	2048	7	8650	0.142857	0.849239	1
970	Aminoacyl-tRNA biosynthesis	Genetic Information Processing	Translation	16	2048	51	8650	0.313725	0.130107	1
981	Insect hormone biosynthesis	Metabolism	Metabolism of terpenoids and polyketides	2	2048	3	8650	0.666667	0.141593	1
1040	Biosynthesis of unsaturated fatty acids	Metabolism	Lipid metabolism	12	2048	28	8650	0.428571	0.0193224	1
1120	Microbial metabolism in diverse environments	Metabolism	Global and overview maps	66	2048	227	8650	0.290749	0.0335317	1
1200	Carbon metabolism	Metabolism	Global and overview maps	39	2048	161	8650	0.242236	0.465308	1
1210	2-Oxocarboxylic acid metabolism	Metabolism	Global and overview maps	3	2048	23	8650	0.130435	0.935266	1
1212	Fatty acid metabolism	Metabolism	Global and overview maps	19	2048	65	8650	0.292308	0.179885	1
1220	Degradation of aromatic compounds	Metabolism	Global and overview maps	2	2048	3	8650	0.666667	0.141593	1
1230	Biosynthesis of amino acids	Metabolism	Global and overview maps	25	2048	105	8650	0.238095	0.525245	1
2010	ABC transporters	Environmental Information Processing	Membrane transport	13	2048	51	8650	0.254902	0.433086	1
2020	Two-component system	Environmental Information Processing	Signal transduction	4	2048	17	8650	0.235294	0.598789	1
2024	Quorum sensing	Cellular Processes	Cellular community - prokaryotes	4	2048	12	8650	0.333333	0.310588	1
2026	Biofilm formation - Escherichia coli	Cellular Processes	Cellular community - prokaryotes	1	2048	4	8650	0.25	0.660731	1
3010	Ribosome	Genetic Information Processing	Translation	22	2048	223	8650	0.0986547	1	1
3018	RNA degradation	Genetic Information Processing	Folding, sorting and degradation	30	2048	96	8650	0.3125	0.054185	1
3020	RNA polymerase	Genetic Information Processing	Transcription	12	2048	33	8650	0.363636	0.0697123	1
3022	Basal transcription factors	Genetic Information Processing	Transcription	18	2048	47	8650	0.382979	0.0175673	1
3030	DNA replication	Genetic Information Processing	Replication and repair	9	2048	37	8650	0.243243	0.526531	1
3040	Spliceosome	Genetic Information Processing	Transcription	58	2048	178	8650	0.325843	0.00396808	1
3050	Proteasome	Genetic Information Processing	Folding, sorting and degradation	3	2048	57	8650	0.0526316	0.999966	1
3060	Protein export	Genetic Information Processing	Folding, sorting and degradation	10	2048	28	8650	0.357143	0.103727	1
3070	Bacterial secretion system	Environmental Information Processing	Membrane transport	3	2048	4	8650	0.75	0.0436233	1
3320	PPAR signaling pathway	Organismal Systems	Endocrine system	27	2048	95	8650	0.284211	0.164964	1
3410	Base excision repair	Genetic Information Processing	Replication and repair	14	2048	41	8650	0.341463	0.0848473	1
3420	Nucleotide excision repair	Genetic Information Processing	Replication and repair	13	2048	47	8650	0.276596	0.310359	1
3430	Mismatch repair	Genetic Information Processing	Replication and repair	6	2048	24	8650	0.25	0.517728	1
3440	Homologous recombination	Genetic Information Processing	Replication and repair	11	2048	88	8650	0.125	0.997261	1
3450	Non-homologous end-joining	Genetic Information Processing	Replication and repair	1	2048	13	8650	0.0769231	0.970259	1
3460	Fanconi anemia pathway	Genetic Information Processing	Replication and repair	14	2048	53	8650	0.264151	0.369368	1
4011	MAPK signaling pathway - yeast	Environmental Information Processing	Signal transduction	11	2048	36	8650	0.305556	0.214702	1
4014	Ras signaling pathway	Environmental Information Processing	Signal transduction	66	2048	251	8650	0.262948	0.179524	1
4015	Rap1 signaling pathway	Environmental Information Processing	Signal transduction	54	2048	224	8650	0.241071	0.46524	1
4016	MAPK signaling pathway - plant	Environmental Information Processing	Signal transduction	2	2048	18	8650	0.111111	0.949312	1
4020	Calcium signaling pathway	Environmental Information Processing	Signal transduction	38	2048	202	8650	0.188119	0.960915	1
4022	cGMP-PKG signaling pathway	Environmental Information Processing	Signal transduction	42	2048	182	8650	0.230769	0.605071	1
4024	cAMP signaling pathway	Environmental Information Processing	Signal transduction	51	2048	209	8650	0.244019	0.428277	1
4060	Cytokine-cytokine receptor interaction	Environmental Information Processing	Signaling molecules and interaction	87	2048	319	8650	0.272727	0.072008	1
4062	Chemokine signaling pathway	Organismal Systems	Immune system	58	2048	216	8650	0.268519	0.151434	1
4066	HIF-1 signaling pathway	Environmental Information Processing	Signal transduction	29	2048	126	8650	0.230159	0.604235	1
4068	FoxO signaling pathway	Environmental Information Processing	Signal transduction	47	2048	142	8650	0.330986	0.0064608	1
4070	Phosphatidylinositol signaling system	Environmental Information Processing	Signal transduction	21	2048	113	8650	0.185841	0.921366	1
4072	Phospholipase D signaling pathway	Environmental Information Processing	Signal transduction	46	2048	172	8650	0.267442	0.192317	1
4080	Neuroactive ligand-receptor interaction	Environmental Information Processing	Signaling molecules and interaction	45	2048	307	8650	0.14658	0.999974	1
4110	Cell cycle	Cellular Processes	Cell growth and death	46	2048	138	8650	0.333333	0.00605714	1
4111	Cell cycle - yeast	Cellular Processes	Cell growth and death	22	2048	71	8650	0.309859	0.0967409	1
4112	Cell cycle - Caulobacter	Cellular Processes	Cell growth and death	1	2048	3	8650	0.333333	0.555439	1
4113	Meiosis - yeast	Cellular Processes	Cell growth and death	17	2048	60	8650	0.283333	0.238087	1
4114	Oocyte meiosis	Cellular Processes	Cell growth and death	32	2048	124	8650	0.258065	0.31925	1
4115	p53 signaling pathway	Cellular Processes	Cell growth and death	29	2048	81	8650	0.358025	0.00915693	1
4120	Ubiquitin mediated proteolysis	Genetic Information Processing	Folding, sorting and degradation	52	2048	158	8650	0.329114	0.00492543	1
4130	SNARE interactions in vesicular transport	Genetic Information Processing	Folding, sorting and degradation	7	2048	33	8650	0.212121	0.695445	1
4136	Autophagy - other	Cellular Processes	Transport and catabolism	11	2048	38	8650	0.289474	0.275391	1
4137	Mitophagy - animal	Cellular Processes	Transport and catabolism	23	2048	74	8650	0.310811	0.0884076	1
4138	Autophagy - yeast	Cellular Processes	Transport and catabolism	22	2048	80	8650	0.275	0.245624	1
4139	Mitophagy - yeast	Cellular Processes	Transport and catabolism	5	2048	29	8650	0.172414	0.850911	1
4140	Autophagy - animal	Cellular Processes	Transport and catabolism	47	2048	150	8650	0.313333	0.0187957	1
4141	Protein processing in endoplasmic reticulum	Genetic Information Processing	Folding, sorting and degradation	53	2048	192	8650	0.276042	0.11446	1
4142	Lysosome	Cellular Processes	Transport and catabolism	29	2048	151	8650	0.192053	0.921987	1
4144	Endocytosis	Cellular Processes	Transport and catabolism	94	2048	316	8650	0.297468	0.00680735	1
4145	Phagosome	Cellular Processes	Transport and catabolism	45	2048	223	8650	0.201794	0.909166	1
4146	Peroxisome	Cellular Processes	Transport and catabolism	30	2048	94	8650	0.319149	0.0417969	1
4150	mTOR signaling pathway	Environmental Information Processing	Signal transduction	49	2048	171	8650	0.28655	0.0747994	1
4152	AMPK signaling pathway	Environmental Information Processing	Signal transduction	45	2048	141	8650	0.319149	0.0152204	1
4211	Longevity regulating pathway	Organismal Systems	Aging	28	2048	105	8650	0.266667	0.266983	1
4212	Longevity regulating pathway - worm	Organismal Systems	Aging	24	2048	91	8650	0.263736	0.308342	1
4213	Longevity regulating pathway - multiple species	Organismal Systems	Aging	14	2048	79	8650	0.177215	0.920632	1
4214	Apoptosis - fly	Cellular Processes	Cell growth and death	21	2048	61	8650	0.344262	0.0373882	1
4215	Apoptosis - multiple species	Cellular Processes	Cell growth and death	9	2048	36	8650	0.25	0.489794	1
4216	Ferroptosis	Cellular Processes	Cell growth and death	14	2048	49	8650	0.285714	0.255657	1
4217	Necroptosis	Cellular Processes	Cell growth and death	46	2048	208	8650	0.221154	0.729033	1
4218	Cellular senescence	Cellular Processes	Cell growth and death	58	2048	223	8650	0.26009	0.224771	1
4260	Cardiac muscle contraction	Organismal Systems	Circulatory system	11	2048	79	8650	0.139241	0.989146	1
4261	Adrenergic signaling in cardiomyocytes	Organismal Systems	Circulatory system	41	2048	158	8650	0.259494	0.276164	1
4270	Vascular smooth muscle contraction	Organismal Systems	Circulatory system	27	2048	135	8650	0.2	0.86862	1
4310	Wnt signaling pathway	Environmental Information Processing	Signal transduction	46	2048	153	8650	0.300654	0.0401205	1
4320	Dorso-ventral axis formation	Organismal Systems	Development	13	2048	28	8650	0.464286	0.00688935	1
4330	Notch signaling pathway	Environmental Information Processing	Signal transduction	16	2048	57	8650	0.280702	0.26019	1
4340	Hedgehog signaling pathway	Environmental Information Processing	Signal transduction	17	2048	45	8650	0.377778	0.0238151	1
4341	Hedgehog signaling pathway - fly	Environmental Information Processing	Signal transduction	13	2048	28	8650	0.464286	0.00688935	1
4350	TGF-beta signaling pathway	Environmental Information Processing	Signal transduction	33	2048	90	8650	0.366667	0.00371735	1
4360	Axon guidance	Organismal Systems	Development	49	2048	184	8650	0.266304	0.192426	1
4370	VEGF signaling pathway	Environmental Information Processing	Signal transduction	20	2048	69	8650	0.289855	0.182847	1
4371	Apelin signaling pathway	Environmental Information Processing	Signal transduction	32	2048	145	8650	0.22069	0.707407	1
4510	Focal adhesion	Cellular Processes	Cellular community - eukaryotes	58	2048	219	8650	0.26484	0.180886	1
4512	ECM-receptor interaction	Environmental Information Processing	Signaling molecules and interaction	17	2048	92	8650	0.184783	0.906612	1
4514	Cell adhesion molecules (CAMs)	Environmental Information Processing	Signaling molecules and interaction	36	2048	209	8650	0.172249	0.991192	1
4520	Adherens junction	Cellular Processes	Cellular community - eukaryotes	20	2048	75	8650	0.266667	0.310891	1
4530	Tight junction	Cellular Processes	Cellular community - eukaryotes	55	2048	188	8650	0.292553	0.0439113	1
4540	Gap junction	Cellular Processes	Cellular community - eukaryotes	20	2048	93	8650	0.215054	0.727157	1
4550	Signaling pathways regulating pluripotency of stem cells	Cellular Processes	Cellular community - eukaryotes	46	2048	144	8650	0.319444	0.0140041	1
4610	Complement and coagulation cascades	Organismal Systems	Immune system	30	2048	105	8650	0.285714	0.142387	1
4611	Platelet activation	Organismal Systems	Immune system	23	2048	135	8650	0.17037	0.976594	1
4612	Antigen processing and presentation	Organismal Systems	Immune system	18	2048	133	8650	0.135338	0.99883	1
4614	Renin-angiotensin system	Organismal Systems	Endocrine system	3	2048	44	8650	0.0681818	0.99929	1
4620	Toll-like receptor signaling pathway	Organismal Systems	Immune system	34	2048	107	8650	0.317757	0.0337913	1
4621	NOD-like receptor signaling pathway	Organismal Systems	Immune system	48	2048	203	8650	0.236453	0.53192	1
4622	RIG-I-like receptor signaling pathway	Organismal Systems	Immune system	16	2048	74	8650	0.216216	0.704625	1
4623	Cytosolic DNA-sensing pathway	Organismal Systems	Immune system	17	2048	66	8650	0.257576	0.390801	1
4624	Toll and Imd signaling pathway	Organismal Systems	Immune system	9	2048	43	8650	0.209302	0.720136	1
4625	C-type lectin receptor signaling pathway	Organismal Systems	Immune system	42	2048	122	8650	0.344262	0.00449453	1
4626	Plant-pathogen interaction	Organismal Systems	Environmental adaptation	3	2048	15	8650	0.2	0.726466	1
4630	Jak-STAT signaling pathway	Environmental Information Processing	Signal transduction	51	2048	173	8650	0.294798	0.0448198	1
4640	Hematopoietic cell lineage	Organismal Systems	Immune system	24	2048	115	8650	0.208696	0.79305	1
4650	Natural killer cell mediated cytotoxicity	Organismal Systems	Immune system	30	2048	123	8650	0.243902	0.460612	1
4658	Th1 and Th2 cell differentiation	Organismal Systems	Immune system	25	2048	101	8650	0.247525	0.43725	1
4659	Th17 cell differentiation	Organismal Systems	Immune system	37	2048	120	8650	0.308333	0.0430129	1
4660	T cell receptor signaling pathway	Organismal Systems	Immune system	34	2048	110	8650	0.309091	0.0491601	1
4662	B cell receptor signaling pathway	Organismal Systems	Immune system	22	2048	84	8650	0.261905	0.332214	1
4664	Fc epsilon RI signaling pathway	Organismal Systems	Immune system	17	2048	86	8650	0.197674	0.837528	1
4666	Fc gamma R-mediated phagocytosis	Organismal Systems	Immune system	24	2048	99	8650	0.242424	0.486091	1
4670	Leukocyte transendothelial migration	Organismal Systems	Immune system	29	2048	134	8650	0.216418	0.742363	1
4672	Intestinal immune network for IgA production	Organismal Systems	Immune system	6	2048	57	8650	0.105263	0.996651	1
4710	Circadian rhythm	Organismal Systems	Environmental adaptation	10	2048	33	8650	0.30303	0.238722	1
4711	Circadian rhythm - fly	Organismal Systems	Environmental adaptation	2	2048	6	8650	0.333333	0.434421	1
4712	Circadian rhythm - plant	Organismal Systems	Environmental adaptation	1	2048	6	8650	0.166667	0.802429	1
4713	Circadian entrainment	Organismal Systems	Environmental adaptation	18	2048	103	8650	0.174757	0.949894	1
4714	Thermogenesis	Organismal Systems	Environmental adaptation	42	2048	248	8650	0.169355	0.996494	1
4720	Long-term potentiation	Organismal Systems	Nervous system	19	2048	74	8650	0.256757	0.38561	1
4721	Synaptic vesicle cycle	Organismal Systems	Nervous system	13	2048	67	8650	0.19403	0.833835	1
4723	Retrograde endocannabinoid signaling	Organismal Systems	Nervous system	15	2048	156	8650	0.0961538	0.999999	1
4724	Glutamatergic synapse	Organismal Systems	Nervous system	24	2048	123	8650	0.195122	0.886967	1
4725	Cholinergic synapse	Organismal Systems	Nervous system	25	2048	119	8650	0.210084	0.785553	1
4726	Serotonergic synapse	Organismal Systems	Nervous system	30	2048	140	8650	0.214286	0.765111	1
4727	GABAergic synapse	Organismal Systems	Nervous system	15	2048	94	8650	0.159574	0.974978	1
4728	Dopaminergic synapse	Organismal Systems	Nervous system	40	2048	152	8650	0.263158	0.246731	1
4730	Long-term depression	Organismal Systems	Nervous system	16	2048	66	8650	0.242424	0.504522	1
4740	Olfactory transduction	Organismal Systems	Sensory system	10	2048	1163	8650	0.00859845	1	1
4742	Taste transduction	Organismal Systems	Sensory system	6	2048	90	8650	0.0666667	0.999996	1
4744	Phototransduction	Organismal Systems	Sensory system	4	2048	28	8650	0.142857	0.925786	1
4745	Phototransduction - fly	Organismal Systems	Sensory system	5	2048	30	8650	0.166667	0.871504	1
4750	Inflammatory mediator regulation of TRP channels	Organismal Systems	Sensory system	35	2048	137	8650	0.255474	0.332855	1
4810	Regulation of actin cytoskeleton	Cellular Processes	Cell motility	65	2048	226	8650	0.287611	0.0428085	1
4911	Insulin secretion	Organismal Systems	Endocrine system	24	2048	89	8650	0.269663	0.267	1
4912	GnRH signaling pathway	Organismal Systems	Endocrine system	26	2048	99	8650	0.262626	0.306716	1
4913	Ovarian steroidogenesis	Organismal Systems	Endocrine system	12	2048	61	8650	0.196721	0.811663	1
4914	Progesterone-mediated oocyte maturation	Organismal Systems	Endocrine system	23	2048	99	8650	0.232323	0.580684	1
4915	Estrogen signaling pathway	Organismal Systems	Endocrine system	38	2048	154	8650	0.246753	0.415235	1
4916	Melanogenesis	Organismal Systems	Endocrine system	30	2048	103	8650	0.291262	0.117922	1
4917	Prolactin signaling pathway	Organismal Systems	Endocrine system	26	2048	78	8650	0.333333	0.0333356	1
4918	Thyroid hormone synthesis	Organismal Systems	Endocrine system	22	2048	79	8650	0.278481	0.22557	1
4919	Thyroid hormone signaling pathway	Organismal Systems	Endocrine system	38	2048	127	8650	0.299213	0.0617248	1
4920	Adipocytokine signaling pathway	Organismal Systems	Endocrine system	25	2048	80	8650	0.3125	0.0739525	1
4921	Oxytocin signaling pathway	Organismal Systems	Endocrine system	34	2048	163	8650	0.208589	0.827888	1
4922	Glucagon signaling pathway	Organismal Systems	Endocrine system	37	2048	112	8650	0.330357	0.014984	1
4923	Regulation of lipolysis in adipocytes	Organismal Systems	Endocrine system	11	2048	58	8650	0.189655	0.842019	1
4924	Renin secretion	Organismal Systems	Endocrine system	15	2048	75	8650	0.2	0.811591	1
4925	Aldosterone synthesis and secretion	Organismal Systems	Endocrine system	29	2048	107	8650	0.271028	0.231539	1
4926	Relaxin signaling pathway	Organismal Systems	Endocrine system	35	2048	143	8650	0.244755	0.442731	1
4927	Cortisol synthesis and secretion	Organismal Systems	Endocrine system	19	2048	74	8650	0.256757	0.38561	1
4928	Parathyroid hormone synthesis, secretion and action	Organismal Systems	Endocrine system	33	2048	122	8650	0.270492	0.216912	1
4960	Aldosterone-regulated sodium reabsorption	Organismal Systems	Excretory system	7	2048	41	8650	0.170732	0.884542	1
4961	Endocrine and other factor-regulated calcium reabsorption	Organismal Systems	Excretory system	6	2048	58	8650	0.103448	0.997225	1
4962	Vasopressin-regulated water reabsorption	Organismal Systems	Excretory system	10	2048	46	8650	0.217391	0.67698	1
4964	Proximal tubule bicarbonate reclamation	Organismal Systems	Excretory system	8	2048	23	8650	0.347826	0.155985	1
4966	Collecting duct acid secretion	Organismal Systems	Excretory system	5	2048	30	8650	0.166667	0.871504	1
4970	Salivary secretion	Organismal Systems	Digestive system	16	2048	86	8650	0.186047	0.895024	1
4971	Gastric acid secretion	Organismal Systems	Digestive system	16	2048	76	8650	0.210526	0.746231	1
4972	Pancreatic secretion	Organismal Systems	Digestive system	20	2048	111	8650	0.18018	0.939911	1
4973	Carbohydrate digestion and absorption	Organismal Systems	Digestive system	13	2048	49	8650	0.265306	0.371048	1
4974	Protein digestion and absorption	Organismal Systems	Digestive system	16	2048	98	8650	0.163265	0.971375	1
4975	Fat digestion and absorption	Organismal Systems	Digestive system	8	2048	43	8650	0.186047	0.832142	1
4976	Bile secretion	Organismal Systems	Digestive system	26	2048	78	8650	0.333333	0.0333356	1
4977	Vitamin digestion and absorption	Organismal Systems	Digestive system	6	2048	22	8650	0.272727	0.424868	1
4978	Mineral absorption	Organismal Systems	Digestive system	11	2048	46	8650	0.23913	0.542044	1
4979	Cholesterol metabolism	Organismal Systems	Digestive system	19	2048	52	8650	0.365385	0.0251839	1
